# Supplementary material for: Amino acid permease 3 (aap3) coding sequence as a target for Leishmania identification and diagnosis of leishmaniases using high resolution melting analysis
Source: Parasit Vectors. 2018 Jul 16;11:421. doi: 10.1186/s13071-018-2989-z (PMC6048756; doi:10.1186/s13071-018-2989-z)
Supplement: Supplementary file 5 — Statistical analysis of melting temperatures (Tm’s) for all amplicons. (XLSX 16 kb) [file 13071_2018_2989_MOESM5_ESM.xlsx]

## Sheet: Ark1
ADDITIONAL FILE 5	Statistical analysis of differences in melting tempertures (Tm´s) for all amplicons
Amplicon 1	L. (L.) donovani			L. (L.) infantum			L. (L.) tropica			L. (L.) major			L. (L.) amazonensis			L. (L.) mexicana			L. (V.) lainsoni			L. (V.) braziliensis			L. (V.) guyanensis			L. (V.) naiffi			L. (V.) shawi
	mean difference	95% CI	p < 0.05	mean difference	95% CI	p < 0.05	mean difference	95% CI	p < 0.05	mean difference	95% CI	p < 0.05	mean difference	95% CI	p < 0.05	mean difference	95% CI	p < 0.05	mean difference	95% CI	p < 0.05	mean difference	95% CI	p < 0.05	mean difference	95% CI	p < 0.05	mean difference	95% CI	p < 0.05	mean difference	95% CI	p < 0.05
L. (L.) donovani				0.0783	-0.0532 , 0.210	No	0.387	0.255 , 0.518	Yes	0.439	0.292 , 0.586	Yes	-0.415	-0.547 , -0.283	Yes	-0.533	-0.665 , -0.402	Yes	-1.78	-1.91 , -1.65	Yes	-0.758	-0.890 , -0.627	Yes	-1.31	-1.44 , -1.18	Yes	-1.09	-1.22 , -0.960	Yes	-1.34	-1.47 , -1.21	Yes
L. (L.) infantum							0.308	0.177 , 0.440	Yes	0.361	0.214 , 0.508	Yes	-0.493	-0.625 , -0.362	Yes	-0.612	-0.743 , -0.480	Yes	-1.86	-1.99 , -1.73	Yes	-0.837	-0.968 , -0.705	Yes	-1.39	-1.52 , -1.25	Yes	-1.17	-1.30 , -1.04	Yes	-1.42	-1.55 , -1.28	Yes
L. (L.) tropica										0.0525	-0.0946 , 0.200	No	-0.802	-0.933 , -0.670	Yes	-0.92	-1.05 , -0.788	Yes	-2.17	-2.30 , -2.04	Yes	-1.15	-1.28 , -1.01	Yes	-1.69	-1.82 , -1.56	Yes	-1.48	-1.61 , -1.35	Yes	-1.72	-1.85 , -1.59	Yes
L. (L.) major													-0.854	-1.00 , -0.707	Yes	-0.972	-1.12 , -0.825	Yes	-2.22	-2.37 , -2.07	Yes	-1.2	-1.34 , -1.05	Yes	-1.75	-1.89 , -1.60	Yes	-1.53	-1.68 , -1.38	Yes	-1.78	-1.92 , -1.63	Yes
L. (L.) amazonensis																-0.118	-0.250 , 0.0132	No	-1.37	-1.50 , -1.24	Yes	-0.343	-0.475 , -0.212	Yes	-0.892	-1.02 , -0.760	Yes	-0.677	-0.808 , -0.545	Yes	-0.922	-1.05 , -0.790	Yes
L. (L.) mexicana																			-1.25	-1.38 , -1.12	Yes	-0.225	-0.357 , -0.0934	Yes	-0.773	-0.905 , -0.642	Yes	-0.558	-0.690 , -0.427	Yes	-0.803	-0.935 , -0.672	Yes
L. (V.) lainsoni																						1.02	0.892 , 1.15	Yes	0.475	0.343 , 0.607	Yes	0.69	0.558 , 0.822	Yes	0.445	0.313 , 0.577	Yes
L. (V.) braziliensis																									-0.548	-0.680 , -0.417	Yes	-0.333	-0.465 , -0.202	Yes	-0.578	-0.710 , -0.447	Yes
L. (V.) guyanensis																												0.215	0.0834 , 0.347	Yes	-0.03	-0.162 , 0.102	No
L. (V.) naiffi																															-0.245	-0.377 , -0.113	Yes
L. (V.) shawi
Amplicon 2	L. (L.) donovani			L. (L.) infantum			L. (L.) tropica			L. (L.) major			L. (L.) amazonensis			L. (L.) mexicana
	mean difference	95% CI	p < 0.05	mean difference	95% CI	p < 0.05	mean difference	95% CI	p < 0.05	mean difference	95% CI	p < 0.05	mean difference	95% CI	p < 0.05	mean difference	95% CI	p < 0.05
L. (L.) donovani				0.46	0.341 , 0.579	Yes	-0.923	-1.04 , -0.805	Yes	-0.362	-1.04 , -0.805	Yes	1.06	0.941 , 1.18	Yes	1.05	0.935 , 1.17	Yes
L. (L.) infantum							-1.38	-1.50 , -1.26	Yes	-0.822	-1.50 , -1.26	Yes	0.6	0.481 , 0.719	Yes	0.593	0.475 , 0.712	Yes
L. (L.) tropica										0.562	0.443 , 0.680	Yes	1.98	1.86 , 2.10	Yes	1.98	1.86 , 2.10	Yes
L. (L.) major													1.42	1.30 , 1.54	Yes	1.42	1.30 , 1.53	Yes
L. (L.) amazonensis																-0.00666	-0.125 , 0.112	No
L. (L.) mexicana
Amplicon 3	L. (L.) donovani			L. (L.) infantum			L. (L.) tropica			L. (L.) major			L. (L.) amazonensis			L. (L.) mexicana			L. (V.) lainsoni			L. (V.) braziliensis			L. (V.) guyanensis			L. (V.) naiffi			L. (V.) shawi
	mean difference	95% CI	p < 0.05	mean difference	95% CI	p < 0.05	mean difference	95% CI	p < 0.05	mean difference	95% CI	p < 0.05	mean difference	95% CI	p < 0.05	mean difference	95% CI	p < 0.05	mean difference	95% CI	p < 0.05	mean difference	95% CI	p < 0.05	mean difference	95% CI	p < 0.05	mean difference	95% CI	p < 0.05	mean difference	95% CI	p < 0.05
L. (L.) donovani				0.488	0.390 , 0.585	Yes	0.238	0.140 , 0.335	Yes	0.595	0.498 , 0.692	Yes	-0.287	-0.385 , -0.190	Yes	-0.605	-0.702 , -0.508	Yes	0.275	0.178 , 0.372	Yes	0.075	-0.0221 , 0.172	No	0.095	-0.00213 , 0.192	No	0.308	0.210 , 0.405	Yes	-0.035	-0.132 , 0.0621	No
L. (L.) infantum							-0.25	-0.347 , -0.153	Yes	0.107	0.0104 , 0.205	Yes	-0.775	-0.872 , -0.678	Yes	-1.09	-1.19 , -0.995	Yes	-0.213	-0.310 , -0.115	Yes	-0.412	-0.510 , -0.315	Yes	-0.393	-0.490 , -0.295	Yes	-0.18	-0.277 , -0.0829	Yes	-0.522	-0.620 , -0.425	Yes
L. (L.) tropica										0.357	0.260 , 0.455	Yes	-0.525	-0.622 , -0.428	Yes	-0.842	-0.940 , -0.745	Yes	0.0375	-0.0596 , 0.135	No	-0.162	-0.260 , -0.0654	Yes	-0.143	-0.240 , -0.0454	Yes	0.07	-0.0271 , 0.167	No	-0.272	-0.370 , -0.175	Yes
L. (L.) major													-0.882	-0.980 , -0.785	Yes	-1.2	-1.30 , -1.10	Yes	-0.32	-0.417 , -0.223	Yes	-0.52	-0.617 , -0.423	Yes	-0.5	-0.597 , -0.403	Yes	-0.287	-0.385 , -0.190	Yes	-0.63	-0.727 , -0.533	Yes
L. (L.) amazonensis																-0.317	-0.415 , -0.220	Yes	0.563	0.465 , 0.660	Yes	0.363	0.265 , 0.460	Yes	0.382	0.285 , 0.480	Yes	0.595	0.498 , 0.692	Yes	0.253	0.155 , 0.350	Yes
L. (L.) mexicana																			0.88	0.783 , 0.977	Yes	0.68	0.583 , 0.777	Yes	0.7	0.603 , 0.797	Yes	0.912	0.815 , 1.01	Yes	0.57	0.473 , 0.667	Yes
L. (V.) lainsoni																						-0.2	-0.297 , -0.103	Yes	-0.18	-0.277 , -0.0829	Yes	0.0325	-0.0646 , 0.130	No	-0.31	-0.407 , -0.213	Yes
L. (V.) braziliensis																									0.02	-0.0771 , 0.117	No	0.232	0.135 , 0.330	Yes	-0.11	-0.207 , -0.0129	Yes
L. (V.) guyanensis																												0.213	0.115 , 0.310	Yes	-0.13	-0.227 , -0.0329	Yes
L. (V.) naiffi																															-0.342	-0.440 , -0.245	Yes
L. (V.) shawi
